# Supplementary material for: Crop Production and Security in Ningjin County of the North China Plain
Source: Foods. 2023 May 30;12(11):2196. doi: 10.3390/foods12112196 (PMC10252609; doi:10.3390/foods12112196)
Supplement: Supplementary file 1 [file foods-12-02196-s001.zip]

Archive with 1 entries (1 files):
- foods-2385965-supplementary.pdf
